# Supplementary material for: Pharmacokinetics and Pharmacodynamics of Key Components of a Standardized Centella asiatica Product in Cognitively Impaired Older Adults: A Phase 1, Double-Blind, Randomized Clinical Trial
Source: Antioxidants (Basel). 2022 Jan 23;11(2):215. doi: 10.3390/antiox11020215 (PMC8868383; doi:10.3390/antiox11020215)
Supplement: Supplementary file 1 [file antioxidants-11-00215-s001.zip]

Archive with 1 entries (1 files):
- antioxidants-1545495-supplementary.pdf
